# Supplementary material for: Environmental and Economic Assessment of Repairable Carbon-Fiber-Reinforced Polymers in Circular Economy Perspective
Source: Materials (Basel). 2022 Apr 20;15(9):2986. doi: 10.3390/ma15092986 (PMC9105246; doi:10.3390/ma15092986)
Supplement: Supplementary file 1 [file materials-15-02986-s001.zip]

Archive with 1 entries (1 files):
- materials-1621277-supplementary.pdf
